# Supplementary material for: Synthesis and Inhibitory Activity of Machaeridiol-Based Novel Anti-MRSA and Anti-VRE Compounds and Their Profiling for Cancer-Related Signaling Pathways
Source: Molecules. 2022 Oct 5;27(19):6604. doi: 10.3390/molecules27196604 (PMC9570708; doi:10.3390/molecules27196604)
Supplement: Supplementary file 1 [file molecules-27-06604-s001.zip]

Archive with 1 entries (1 files):
- molecules-1932320-supplementary.pdf
